# Supplementary material for: Heavy Metal and Petroleum Hydrocarbon Contaminants Promote Resistance and Biofilm Formation in Vibrio Species from Shellfish
Source: Microorganisms. 2025 Nov 2;13(11):2522. doi: 10.3390/microorganisms13112522 (PMC12654622; doi:10.3390/microorganisms13112522)
Supplement: Supplementary file 1 [file microorganisms-13-02522-s001.zip]

Archive with 1 entries (1 files):
- microorganisms-3893729-supplementary Tables.pdf
